# Supplementary material for: Two Methods of Monitoring Cats at a Landscape-Scale
Source: Animals (Basel). 2021 Dec 15;11(12):3562. doi: 10.3390/ani11123562 (PMC8698172; doi:10.3390/ani11123562)
Supplement: Supplementary file 1 [file animals-11-03562-s001.zip]

Archive with 2 entries (2 files):
- Supplemental data.xlsx
- Supplemental information Fig 1 Histograms of detections.pptx
