# Supplementary material for: Two Methods of Monitoring Cats at a Landscape-Scale
Source: Animals (Basel). 2021 Dec 15;11(12):3562. doi: 10.3390/ani11123562 (PMC8698172; doi:10.3390/ani11123562)
Supplement: Supplementary file 1 [file animals-11-03562-s001.zip › Supplemental data.xlsx]

## Sheet: Full AIC
Model ID	Table 2 Model Number	Parameters	K	AICc	Delta_AICc	AICcWt	Cum.Wt	LL	Notes	KS	Dispersion	Outlier
1		I ~ m + S + Y + (1|Y/L)	12	3341.17	0	0.62	0.62	-1658.57	Excluded during iterative refinement process	0.16	1e-05	2.2e-16
7		I ~ m + S + (1|Y/L)	9	3342.14	0.97	0.38	1	-1662.06	Excluded during iterative refinement process	0.09	2e-16	6e-05
8		I ~ m + S + Y + (1|L)	11	3478.09	136.92	0	1	-1728.03	Excluded during iterative refinement process	0.3	2e-16	0.0001
2	1	I ~ M + S + Y + (1|L)	10	3488.28	147.11	0	1	-1734.13		0.59	5.17e-14	0.00771
6	2	I ~ M + S + (1|L)	7	3511.26	170.09	0	1	-1748.62		0.5	2e-16	0.03
9	3	I ~ M + S + Y + (1|Y/L)	10	3525.68	184.51	0	1	-1752.83		0.07	2e-16	0.02
5		I ~ M + S + (1|Y/L)	7	3535.74	194.57	0	1	-1760.86	Excluded significant within group deviations from uniformity	0.0016	2e-16	0.0016
4	4	I ~ M + S + (1|Y) + (1|L)	7	3676.17	335	0	1	-1831.08		0.58	2.86e-08	0.92
3	5	I ~ M + S + Y	9	3817.38	476.21	0	1	-1899.68		0.72	0.00538	0.62
										Red=significant

## Sheet: Model ID = 4
Family:	nbinom2
Formula:	I ~ M + S + (1|Y) + (1|L)
Zero inflation	~1
Data:	cat
Random	effects:
Conditional	model:
	Groups	Name	Variance	Std.Dev.
	Year	(Intercept)	1.7	1.304
	LocationName	(Intercept)	10.09	3.176
Number of obs.	12535,	groups:	Year,	4;	LocationName,	222
Dispersion parameter for nbinom2 family			0.0252
Conditional	model:
	Estimate	Std. Error	z	value	Pr(>|z|)
(Intercept)	-5.5366	1.0138	-5.461	4.73e-08	***
MethodTAI	9.096	1.1605	7.838	4.59e-15	***
SurveyB	-1.9788	0.3279	-6.034	1.6e-09	***
SurveyC	-2.1429	0.451	-4.752	2.02e-06	***
---
Tukey HSD between survey periods
contrast	estimate	SE	df	t.ratio	p.value
A - B	1.979	0.328	12528	6.034	<.0001
A - C	2.143	0.451	12528	4.752	<.0001
B - C	0.164	0.467	12528	0.352	0.9341

## Sheet: Model ID = 3
Family:	nbinom2
Formula:	I ~ M + S + Y
Zero	inflation:	~1
Data:	cat
Dispersion parameter for nbinom2 family				0.0116
Conditional	model:
	Estimate	Std. Error	z	value	Pr(>|z|)
(Intercept)	-0.5626	0.3176	-1.771	0.07652	.
MethodTAI	5.344	0.4706	11.356	2e-16	***
SurveyB	-1.5167	0.2409	-6.295	3.08e-10	***
SurveyC	-2.2878	0.3399	-6.731	1.68e-11	***
Year2019	-1.3532	0.3964	-3.414	0.00064	***
Year2020	-2.2185	0.3023	-7.34	2.14e-13	***
Year2021	-3.0413	0.3806	-7.99	1.35e-15	***
---
Zero-inflation	model:
	Estimate	Std.	Error	z	value	Pr(>|z|)
(Intercept)	-16.64	2262.43	-0.007	0.994

## Sheet: Model ID = 2
Family:	nbinom2
Formula:	I ~ M + S + Y + (1|L)
Zero inflation	~1
Data:	cat
Random effects
Conditional	model:
	Groups	Name	Variance	Std.Dev.
	LocationName	(Intercept)	52.43	7.241
Number of obs.	12535,	groups:	LocationName,	222
Dispersion parameter for nbinom2 family			14
Conditional	model:
	Estimate	Std. Error	z	value	Pr(>|z|)
(Intercept)	-6.68909	0.695265	-9.621	2e-16	***
MethodTAI	6.7705	1.98678	3.408	0.000655	***
SurveyB	0.005445	0.059076	0.092	0.926562
SurveyC	-0.423855	0.134723	-3.146	0.001655	**
Year2019	-0.333524	0.083355	-4.001	6.3e-05	***
Year2020	-0.317507	0.086019	-3.691	0.000223	***
Year2021	-0.362747	0.093642	-3.874	0.000107	***
---
Zero-inflation	model:
	Estimate	Std. Error	z	value	Pr(>|z|)
(Intercept)	2.80262	0.07198	38.93	<2e-16	***
---
Tukey HSD between survey periods
contrast	estimate	SE	df	t.ratio	p.value
A - B	-0.00545	0.0591	12525	-0.092	0.9953
A - C	0.42385	0.1347	12525	3.146	0.0047
B - C	0.4293	0.1371	12525	3.132	0.005
Results	are	averaged	over	the	levels	of:	Method,	Year
Results	are	given	on	the	log	(not	the	response)	scale.
P	value	adjustment:	tukey	method	for	comparing	a	family	of	3	estimates

## Sheet: TAI
Family:	nbinom2
Formula:	I ~ S + Y + (1|L)
Zero inflation	~1
Data:	TAI
Random	effects:
Conditional	model:
	Groups	Name	Variance	Std.Dev.
	LocationName	(Intercept)	7.184	2.68
Number of obs.	435,	groups:	LocationName,	22
Dispersion parameter for nbinom2 family			12.4
Conditional	model:
	Estimate	Std. Error	z	value	Pr(>|z|)
(Intercept)	1.56155	0.65391	2.388	0.01694	*
SurveyB	0.01619	0.06345	0.255	0.798658
SurveyC	-0.42267	0.14108	-2.996	0.002735	**
Year2019	-0.38175	0.09281	-4.113	3.9e-05	***
Year2020	-0.30831	0.08934	-3.451	0.000559	***
Year2021	-0.36977	0.09744	-3.795	0.000148	***
---
Zero-inflation	model:
	Estimate	Std.	Error	z	value	Pr(>|z|)
(Intercept)	0.4036	0.1077	3.748	0.000178	***
---

## Sheet: Camera data only
Family:	nbinom2
Formula:	I ~ S + Y + (1|L)
Zero inflation	~1
Data:	camera
	AIC	BIC	logLik	deviance	df.resid
	1134.1	1200.7	-558	1116.1	12091
Random	effects:
Conditional	model:
	Groups	Name	Variance	Std.Dev.
	LocationName	(Intercept)	1.129e-08	0.0001063
Number of obs.	12100,	groups:	LocationName,	200
Dispersion parameter for nbinom2 family			42800000
Conditional	model:
	Estimate	Std.	Error	z	value	Pr(>|z|)
(Intercept)	2.31162	0.071689	32.24	<2e-16	***
SurveyB	-0.040408	0.110562	-0.37	0.715
SurveyC	-0.009085	0.127509	-0.07	0.943
Year2019	-0.006583	0.105412	-0.06	0.95
Year2020	0.068738	0.104568	0.66	0.511
Year2021	-0.009195	0.158666	-0.06	0.954
---
Signif.	codes:	0	‘***’	0.001	‘**’	0.01	‘*’	0.05	‘.’	0.1	‘	’	1
Zero-inflation	model:
	Estimate	Std.	Error	z	value	Pr(>|z|)
(Intercept)	5.1907	0.1225	42.37	<2e-16	***
---
Signif.	codes:	0	‘***’	0.001	‘**’	0.01	‘*’	0.05	‘.’	0.1	‘	’	1
